# Supplementary material for: Association between Dietary Phenolic Acids and Hypertension in a Mediterranean Cohort
Source: Nutrients. 2017 Sep 27;9(10):1069. doi: 10.3390/nu9101069 (PMC5691686; doi:10.3390/nu9101069)
Supplement: Supplementary file 1 [file nutrients-09-01069-s001.zip]

Archive with 1 entries (1 files):
- nutrients-229872-supplementary.pdf
